# Supplementary material for: A Fibrin Coating Method of Polypropylene Meshes Enables the Adhesion of Menstrual Blood-Derived Mesenchymal Stromal Cells: A New Delivery Strategy for Stem Cell-Based Therapies
Source: Int J Mol Sci. 2021 Dec 13;22(24):13385. doi: 10.3390/ijms222413385 (PMC8706515; doi:10.3390/ijms222413385)
Supplement: Supplementary file 1 [file ijms-22-13385-s001.zip]

Archive with 1 entries (1 files):
- ijms-1494602-supplementary.pdf
